# Supplementary material for: Fatty acid kinase A is an important determinant of biofilm formation in Staphylococcus aureus USA300
Source: BMC Genomics. 2015 Oct 26;16:861. doi: 10.1186/s12864-015-1956-8 (PMC4623894; doi:10.1186/s12864-015-1956-8)
Supplement: Additional file 1: Table S1. — Complete list of SNPs in genes representing divergent alleles in UAS391 and TCH1516 and their putative gene functions. TCH1516 was used as a reference for comparison with the allelic change in UAS391. Nucleotide changes in bold red represent the common SNPs in both FPR3757 and TCH1516 as compared to UAS391 (also in Table 2). (XLSX 14 kb) [file 12864_2015_1956_MOESM1_ESM.xlsx]

## Sheet: Blad1
Reference	Allele	Gene locus tag	Predicted amino acid change	Gene and putative function
T	C	USA300HOU_0026		Transposase for insertion sequence-like element IS431mec
A	G	USA300HOU_0026		Transposase for insertion sequence-like element IS431mec
G	A	USA300HOU_0026	Ala143Val	Transposase for insertion sequence-like element IS431mec
T	C	USA300HOU_0155		Phosphate-import protein PhnD/ABC Transproter, periplasmic binding protein
T	C	USA300HOU_0169		Cap5G: Capsular protein
A	-	USA300HOU_0188	Leu1830Phe	The adenylation domain of nonribosomal peptide synthetases (NRPS)
C	T	USA300HOU_0192	Leu1830Phe	Tyrocidine synthase 3 ( produced by Bacillus brevis ATCC 8185) act via the nonribosomal pathway)
G	T	USA300HOU_0286	Leu1Phe	IS1272 transposase
C	A	USA300HOU_0386	Glu33*1	uncharacterized protein
C	T	USA300HOU_0502	Thr85Met	S1_RPS1_repeat_hs4 small ribosomal subunit thought to be involved in the recognition and binding of mRNA's during translation initiation
C	T	USA300HOU_0502	Thr85Met	Uncharacterized protein YabR
G	A	USA300HOU_0521	Met386Ile	gtlX: glutamyl-tRNA synthetase
A	G			Intergenic region
A	C	USA300HOU_0684	Tyr137His	Uncharacterized protein
T	C	USA300HOU_0684	Tyr137His	Phosphate transport regulator (distant homolog of PhoU)
A	G	USA300HOU_0858	Lys56Glu;	uncharacterized protein
			Gln2Arg
T	A	USA300HOU_0953	Val209Glu	oppC3: Oligopeptide ABC transporter, permease protein which generally bind type 2 PBPs.
G	T			Intergenic region
G	A			Intergenic region
A	C	USA300HOU_1051	Asn267Thr	Bacterial cell division membrane protein FtsW
A	C	USA300HOU_1087	Asp88Ala	Non-canonical purine NTP pyrophosphatase
A	G	USA300HOU_1162	Glu524Gly	fakA- Fatty acid kinase
G	A	USA300HOU_1163	Gly644Asp	recG: recG ATP-dependent DNA helicase
G	T	USA300HOU_1166	Gly169Val	fabD: malonyl CoA-acyl carrier protein transacylase (Lipid metabolism)
A	G	USA300HOU_1260		Low specificity L-threonine aldolase (Amino acid transport and metabolism)
T	-	USA300HOU_1338	Phe130fs2	xpaC: 5-bromo-4-chloroindolyl phosphate hydrolysis protein
A	G	USA300HOU_1372	Val1114Ala	Ebh: Cell Wall-Associated Fibronectin-Binding Protein
T	A	USA300HOU_1386	Tyr34Phe	uncharacterized protein
T	C	USA300HOU_1488		phage lipoprotein
C	T	USA300HOU_1492		lipoprotein
G	A	USA300HOU_1626	Ser35Leu	tRNA threonylcarbamoyladenosine dehydratase (Cells lacking this gene have a normal growth phenotype, but are unable to survive in a competitive growth situation with the wild-type strain. They display only the t6A but not the ct6A modification in tRNAs, and have lower decoding efficiency than wild-type. They show no defects in motility or antibiotic sensitivity. In growth competition experiments,…
A	G	USA300HOU_1630	Ser63Pro	lytH: peptidoglycan aminohydrolase involved in Cell envelope biogenesis, outer membrane
C	T	USA300HOU_1825	Gly234Glu	hemE: uroporphyrinogen decarboxylase is a dimeric cytosolic enzyme
C	T	USA300HOU_1844		rluA2: Ribosomal large subunit pseudouridine synthase
A	G	USA300HOU_1881		vraS: signal transduction histidine kinase
A	T	USA300HOU_1899		Uncharacterized protein
C	T	USA300HOU_1942		mapW2: Cell surface/membrane protein, superantigen-like protein 7
T	-	USA300HOU_1967	Lys73fs	Phage terminase small subunit
A	G	USA300HOU_2026	Lys118Arg	Putative membrane peptidase YdiL
A	G	USA300HOU_2118	Ile81Thr	Uncharacterized N-acetyltransferase YbbJ
C	A	USA300HOU_2197		hysA: Hyaluronate lyase is a glycosaminoglycan (GAG) polysaccharide lyase family. This family consists of a group of secreted bacterial lyase enzymes capable of acting on glycosaminoglycans, such as hyaluronan and chondroitin, in the extracellular matrix of host tissues, contributing to the invasive capacity of the pathogen.
A	C	USA300HOU_2249	Tyr6Ser	uncharacterized protein
T	C	USA300HOU_2319		Aldose 1-epimerase
G	A			Intergenic region
A	C			Intergenic region
C	A	USA300HOU_2486		Pseudo gene - frameshift of cell wall surface anchor protein
G	A	USA300HOU_2602	Arg517*	acsA2: Acyl-coenzyme A synthetases/AMP-(fatty) acid ligases (Lipid metabolism)
T	A	USA300HOU_2626	Ser355Thr	PhoA Alkaline phosphatase Inorganic ion transport and metabolism
G	A	USA300HOU_2631	Pro27Ser	HTH-type Transcriptional regulator ArcR, signal transduction system
C	T	USA300HOU_2641		PTS system, fructose-specific II ABC component, multi-protein system involved in regulation of metabolic and transcriptional process
A	C	USA300HOU_2654	Ser1782Ala	Serine-rich adhesin for platelets, cell surface protein precursor; KxYKxGKxW signal peptide
C	T	USA300HOU_2678		hisC2: Histidinol-phosphate aminotransferase, biosynthesis of amino acids
1 The symbol (*) refers to the predicted amino acid change as a stopcodon caused by the corresponding SNP.
2 The abbreviation (fs) refers to ‘frame shift mutation’.
