# Supplementary material for: Fatty acid kinase A is an important determinant of biofilm formation in Staphylococcus aureus USA300
Source: BMC Genomics. 2015 Oct 26;16:861. doi: 10.1186/s12864-015-1956-8 (PMC4623894; doi:10.1186/s12864-015-1956-8)
Supplement: Additional file 2: Table S2. — Complete list of SNPs in genes representing divergent alleles in UAS391 and FPR3757 and their putative gene functions. FPR3757 was used as a reference for comparison with the allelic change in UAS391. Nucleotide changes in bold red represent the common SNPs in both FPR3757 and TCH1516 as compared to UAS391 (also in Table 2). (XLSX 14 kb) [file 12864_2015_1956_MOESM2_ESM.xlsx]

## Sheet: Blad1
Reference	Allele	Gene locus tag	Predicted amino acid change	Gene and putative function
A	G			Intergenic region
C	G	SAUSA300_0004	Pro358Ala	recF: DNA replication and repair protein RecF
T	C	SAUSA300_0005	Leu84Ser	gyrA: DNA gyrase subunit A
T	A	SAUSA300_0026 , Misc. feature: SCCmecIV		Ribosomal RNA large subunit metyhltransferase H
T	C	SAUSA300_0145		Phosphonate ABC transporter, phosphonate binding protein
T	G	SAUSA300_0160	Leu235Val	Cap5I: Capsular polysaccharide biosynthesis protein
T	A	SAUSA300_0203	Asn358Lys	putative lipoprotein
C	T			Intergenic region
T	C	SAUSA300_0226	Thr601Ala	3-hydroxylacyl-CoA dehydrogenase
A	C	SAUSA300_0242	Thr341Pro	gutB: sorbitol dehydrogenase
G	T	SAUSA300_0267	Leu1Phe	Transposase
C	T	SAUSA300_0322	Asp258Asn	NADH-dependent flavin oxidoreductase, Oye family
T	G	SAUSA300_0322	Ser200Arg	NADH-dependent flavin oxidoreductase, Oye family
C	A			Intergenic region
A	T	SAUSA300_0375	Glu106Asp	Histidine phosphatase superfamily
C	T	SAUSA300_0380	Gly108Asp	ahpF: Alkylhydroperoxide reductase subunit F
A	T	SAUSA300_0414 , Misc. feature: vSAalpha	Glu209Asp	Tandem lipoprotein
T	-			Intergenic region
T	C			Intergenic region
G	A			Intergenic region
C	T	SAUSA300_0486	Thr85Met	S1 RNA binding protein
T	C			Intergenic region
G	A	SAUSA300_0513	Met386Ile	gltX: Glutamate-tRNA ligase
T	-			Intergenic region
AA	TT			Intergenic region
G	T			Intergenic region
A	T			Intergenic region
T	A			Intergenic region
TTTTT	GAGCC			Intergenic region
T	G			Intergenic region
T	C	SAUSA300_0694		Uncharacterized protein
G	T	SAUSA300_0750	Glu17Asp	Uncharacterized protein
A	C			Intergenic region
A	T			Intergenic region
A	-			Intergenic region
T	A	SAUSA300_0895	Val209Glu	oppC: Oligopeptide ABC transporter permease
G	T			Intergenic region
G	A			Intergenic region
G	A	SAUSA300_0980	Asp71Asn	Membrane protein
A	C	SAUSA300_1013	Asn263Thr	Cell division protein FtsW/RodA/SpoVE family protein
C	A	SAUSA300_1020	Ala95Ser	Glycerophosphoryl diester phosphodiesterase
T	C	SAUSA300_1073	Tyr306His	Sun: Ribosomal RNA small subunit methyltransferase B
A	G	SAUSA300_1119	Glu524Gly	fakA: fatty acid kinase
G	T	SAUSA300_1123	Gly169Val	fabD: malonyl CoA-acyl carrier protein transacylase (Lipid metabolism)
A	T	SAUSA300_1157		polC: DNA polymerase III polC-type
C	T			Intergenic region
A	G	SAUSA300_1169	Lys180Arg	ftsK: Cell division protein FtsW/RodA/SpoVE family protein
A	G	SAUSA300_1177		cinA: competence damage inducing protein A
C	T	SAUSA300_1236		Uncharacterized protein
T	A			Intergenic region
A	T	SAUSA300_1242	Ile761Phe	sbcC: exonuclease
A	C	SAUSA300_1251	Tyr80Ser	parC: DNA topoisomerase IV subunit A
T	-	SAUSA300_1298	Phe132fs1	5-bromo-4-chloroindolyl phosphate hydrolysis protein
A	G	SAUSA300_1327	Val1114Ala	ebh: Cell Wall-Associated Fibronectin-Binding Protein
G	C			Intergenic region
T	A			Intergenic region
A	T			Intergenic region
T	-			Intergenic region
C	T	SAUSA300_1403 , Misc. feature: PhiSA2USA		Phage portal protein
T	C	SAUSA300_1436 , Misc. feature: PhiSA2USA		Phage lipoprotein
T	C	SAUSA300_1543	Thr145Ala	Coproporphyrinogen III oxidase
G	A	SAUSA300_1585	Ser35Leu	ThiF family protein
A	C	SAUSA300_1611		valS: signal transduction histidine kinase
T	C	SAUSA300_1725	Ile6Val	Transaldolase
C	G	SAUSA300_1753	Gly11Ala	splF: Serine protease
A	G			Intergenic region
C	T			Intergenic region
T	A			Intergenic region
C	T	SAUSA300_1779
A	-	SAUSA300_1810	Glu438fs	IS1181 transposase
A	T			Intergenic region
-	A	SAUSA300_1918	Lys3fs	Phospholipase C domain protein
A	C	SAUSA300_1930 , Misc. feature: PhiSA3USA	Ile384Ser	Phage tail protein
A	-	SAUSA300_1968, Misc. feature: PhiSA3USA	Tyr38fs	Putative tail tape transcriptional regulator
A	G	SAUSA300_1984	Lys118Arg	CAAX amino terminal protease self-immunity
C	T	SAUSA300_2068		Uncharacterized protein
A	G	SAUSA300_2107	Glu56Gly	mtlA: Mannitol-specific phosphotransferase enzyme IIA component
T	C
C	A	SAUSA300_2161		hysA: Hyaluronate lyase
G	-			Intergenic region
T	C	SAUSA300_2285		galM: Aldose-1-epimerase
T	-			Intergenic region
T	G	SAUSA300_2486	Ser249Ala	ATP-dependent Clp protease ATP-binding subunit ClpL
T	G	SAUSA300_2489	Lys795Gln	Antibiotic transport-associated protein like
T	G	SAUSA300_2503		Uncharacterized protein
G	A	SAUSA300_2542	Arg517*2	Acyl-coenzyme A synthetases/AMP-(fatty) acid ligases (Lipid metabolism)
T	A	SAUSA300_2559	Ser355Thr	phoB: Alkaline phosphatase
G	A	SAUSA300_2566	Pro27Ser	arcR: HTH-type transcriptional regulator ArcR
C	T	SAUSA300_2576		PTS System, fructose-specific IIABC component
A	C	SAUSA300_2589	Ser1782Ala	Serine-rich adhesin for platelets
C	T	SAUSA300_2610		hisC: Histidinol-phosphate aminotransferase hisC
1 The abbreviation (fs) refers to ‘frame shift mutation’.
2 The symbol (*) refers to the predicted amino acid change as a stopcodon caused by the corresponding SNP.
